# Supplementary material for: Accuracy of LLMs in medical education: evidence from a concordance test with medical teacher
Source: BMC Med Educ. 2025 Mar 26;25:443. doi: 10.1186/s12909-025-07009-w (PMC11948841; doi:10.1186/s12909-025-07009-w)
Supplement: Supplementary file 1 — Supplementary Material 1 [file 12909_2025_7009_MOESM1_ESM.xlsx]

## Sheet: Sheet1
Question	ChatGPT	Gemini	Copilot	Human
1	A	A	A	A
2	D	D	D	D
3	B	A	B	B
4	A	E	A	A
5	D	D	D	D
6	E	B	E	E
7	C	C	C	C
8	A	A	A	A
9	D	C	C	D
10	A	A	A	A
11	C	C	C	C
12	B	A	A	B
13	F	A	F	F
14	C	C	C	C
15	B	D	B	B
16	B	B	B	B
17	E	E	E	E
18	D	D	D	D
19	B	B	A	B
20	D	D	D	D
21	E	A	A	C
22	A	A	A	A
23	D	D	D	D
24	B	B	B	B
25	B	A	C	B
26	D	D	D	D
27	A	C	A	C
28	E	E	E	E
29	B	B	B	B
30	D	B	D	D
31	D	D	D	D
32	E	C	E	E
33	C	A	B	D
34	A	C	A	A
35	A	A	A	A
36	A	C	C	C
37	D	D	D	D
38	E	E	B	E
39	B	A	E	B
40	B	C	B	D
